# Supplementary material for: A Micro Electrochemical Sensor for Multi-Analyte Detection Based on Oxygenated Graphene Modified Screen-Printed Electrode
Source: Nanomaterials (Basel). 2022 Feb 21;12(4):711. doi: 10.3390/nano12040711 (PMC8875984; doi:10.3390/nano12040711)
Supplement: Supplementary file 1 [file nanomaterials-12-00711-s001.zip]

Archive with 1 entries (1 files):
- nanomaterials-1585096-supplementary.pdf
